# Supplementary material for: Anticancer effects of disulfiram: a systematic review of in vitro, animal, and human studies
Source: Syst Rev. 2022 Jun 2;11:109. doi: 10.1186/s13643-021-01858-4 (PMC9161604; doi:10.1186/s13643-021-01858-4)
Supplement: Supplementary file 1 — Additional file 1. [file 13643_2021_1858_MOESM1_ESM.zip]

Archive with 3 entries (3 files):
- 1.png
- 2.png
- 3.png
